# Supplementary material for: Integrated analysis of SKA1-related ceRNA network and SKA1 immunoassays in HCC: A study based on bioinformatic
Source: Medicine (Baltimore). 2023 Sep 22;102(38):e34826. doi: 10.1097/MD.0000000000034826 (PMC10519508; doi:10.1097/MD.0000000000034826)
Supplement: Supplementary file 1 [file medi-102-e34826-s001.xlsx]

## Sheet: Sheet1
Supplementary Table 1
Gene Symbol	Gene ID	PCC
NCAPG	ENSG00000109805.9	0.84
SGOL1	ENSG00000129810.14	0.82
NDC80	ENSG00000080986.12	0.81
CCNA2	ENSG00000145386.9	0.81
DLGAP5	ENSG00000126787.12	0.81
EXO1	ENSG00000174371.16	0.81
NCAPH	ENSG00000121152.9	0.8
CCNB2	ENSG00000157456.7	0.8
KIF4A	ENSG00000090889.11	0.8
KIFC1	ENSG00000237649.7	0.8
BUB1	ENSG00000169679.14	0.8
HJURP	ENSG00000123485.11	0.8
NUSAP1	ENSG00000137804.12	0.8
KIF14	ENSG00000118193.11	0.8
CCNB1	ENSG00000134057.14	0.8
PLK1	ENSG00000166851.14	0.79
CDK1	ENSG00000170312.15	0.79
KIF11	ENSG00000138160.5	0.79
TPX2	ENSG00000088325.15	0.79
KIF23	ENSG00000137807.13	0.79
FANCI	ENSG00000140525.17	0.78
NCAPG2	ENSG00000146918.19	0.78
SPC25	ENSG00000152253.8	0.78
CDCA5	ENSG00000146670.9	0.78
TTK	ENSG00000112742.9	0.78
CKAP2L	ENSG00000169607.12	0.78
PRC1	ENSG00000198901.13	0.78
CHEK1	ENSG00000149554.12	0.77
RACGAP1	ENSG00000161800.12	0.77
HMMR	ENSG00000072571.19	0.77
MAD2L1	ENSG00000164109.13	0.77
CENPI	ENSG00000102384.13	0.77
MTFR2	ENSG00000146410.11	0.77
MCM10	ENSG00000065328.16	0.77
KIF20A	ENSG00000112984.11	0.77
NUF2	ENSG00000143228.12	0.77
STIL	ENSG00000123473.15	0.77
KIF18A	ENSG00000121621.6	0.77
ARHGAP11A	ENSG00000198826.10	0.76
ZWINT	ENSG00000122952.16	0.76
CDCA8	ENSG00000134690.10	0.76
MELK	ENSG00000165304.7	0.76
FAM72D	ENSG00000215784.5	0.76
DEPDC1	ENSG00000024526.16	0.75
EZH2	ENSG00000106462.10	0.75
CENPE	ENSG00000138778.11	0.75
ASPM	ENSG00000066279.16	0.75
FEN1	ENSG00000168496.3	0.75
CENPA	ENSG00000115163.14	0.75
FBXO5	ENSG00000112029.9	0.75
UBE2T	ENSG00000077152.9	0.75
CLSPN	ENSG00000092853.13	0.75
ORC6	ENSG00000091651.8	0.75
RAD51	ENSG00000051180.16	0.75
CENPL	ENSG00000120334.15	0.75
DTL	ENSG00000143476.17	0.75
AURKA	ENSG00000087586.17	0.75
CENPH	ENSG00000153044.9	0.75
PLK4	ENSG00000142731.10	0.75
RRM2	ENSG00000171848.13	0.74
CDC25C	ENSG00000158402.18	0.74
FAM72B	ENSG00000188610.12	0.74
GTSE1	ENSG00000075218.18	0.74
CCNF	ENSG00000162063.12	0.74
MCM6	ENSG00000076003.4	0.74
OIP5	ENSG00000104147.8	0.74
KIF18B	ENSG00000186185.13	0.74
CENPO	ENSG00000138092.10	0.74
BUB1B	ENSG00000156970.12	0.73
XRCC2	ENSG00000196584.2	0.73
KIAA1524	ENSG00000163507.13	0.73
NEK2	ENSG00000117650.12	0.73
PARPBP	ENSG00000185480.11	0.73
RAD51AP1	ENSG00000111247.14	0.73
PBK	ENSG00000168078.9	0.73
KPNA2	ENSG00000182481.8	0.73
ORC1	ENSG00000085840.12	0.73
RAD54L	ENSG00000085999.11	0.73
KIF2C	ENSG00000142945.12	0.73
MND1	ENSG00000121211.7	0.73
SHCBP1	ENSG00000171241.8	0.72
MIS18A	ENSG00000159055.3	0.72
MKI67	ENSG00000148773.12	0.72
FAM72C	ENSG00000263513.5	0.72
TROAP	ENSG00000135451.12	0.72
CDT1	ENSG00000167513.8	0.72
TIMELESS	ENSG00000111602.11	0.72
AURKB	ENSG00000178999.12	0.72
SASS6	ENSG00000156876.9	0.72
PRIM1	ENSG00000198056.13	0.72
KIAA0101	ENSG00000166803.10	0.71
CDC20	ENSG00000117399.13	0.71
RANBP1	ENSG00000099901.16	0.71
GINS1	ENSG00000101003.9	0.71
CDC45	ENSG00000093009.9	0.71
CENPK	ENSG00000123219.12	0.71
TMPO	ENSG00000120802.13	0.71
CEP55	ENSG00000138180.15	0.71
LIN9	ENSG00000183814.15	0.7
ZWILCH	ENSG00000174442.11	0.7
